# Supplementary material for: Reconstruction and Simulation of a Scaffold Model of the Cerebellar Network
Source: Front Neuroinform. 2019 May 15;13:37. doi: 10.3389/fninf.2019.00037 (PMC6530631; doi:10.3389/fninf.2019.00037)
Supplement: Video S1 — The movie displays the sequential placement of Stellate cells in the volume following the bounded self-avoiding random-walk algorithm. [file Data_Sheet_2.ZIP]

Archive with 1 entries (1 files):
- placementSC.avi
